# Supplementary material for: Initial data release and announcement of the 10,000 Fish Genomes Project (Fish10K)
Source: Gigascience. 2020 Aug 18;9(8):giaa080. doi: 10.1093/gigascience/giaa080 (PMC7433795; doi:10.1093/gigascience/giaa080)
Supplement: giaa080_Supplemental_Tables [file giaa080_supplemental_tables.zip]

Archive with 2 entries (2 files):
- Supplementary Table 3.xlsx
- Supplementary Tables.docx
